# Supplementary material for: Classic and new candidate markers for drug resistance in a large cohort of leprosy patients from the Amazon state, Brazil
Source: Antimicrob Agents Chemother. 2025 May 20;69(7):e01550-24. doi: 10.1128/aac.01550-24 (PMC12217464; doi:10.1128/aac.01550-24)
Supplement: Supplemental material — Tables S1 to S3. [file aac.01550-24-s0001.xlsx]

## Sheet: Table 1
Table 1: Primer sequences for conventional PCR and Sanger sequencing.
Genes for AMR screening
Gene	Foward (5-3´)	Reverse (5-3´)	Tm	Size (bp)	NCBI Accession ID
gyrA	GGTCTTGTACGCGATGTTAGACT	GAATTTCCTGACACACAATAACG	58	243	AL583917.1
rpoB	CAGATCCGGGTCGGTATGTC	ACTTTGCGGTACGGTGTTTC	58	395	AL583923.1
folpI	CCACCAGACACATCGTTGAC	CTGACAATTCGTTCTCAGATGG	58	286	AL583917.1
gyrB	GCGGTTGTGAATAAGGCGAT	TGATAACGCAGCCTGGAGAT	59	362	AL583917.1
FadD9_1	AAATCATCCAGACCGCGCT	GACAGGATCAGCTCGACAGT	59	400	NC_002677.1
FadD9_2	GTCAGACGGAAACTGGTTCG	CTTGTAGTAGCCGGGGAACA	60	598
FadD9_3	TCGATGTATCAACGCTGACTG	CGGCTAGACTCAGCATCATTC	60	753
ribD	ATGTCCGACTTTGAAACCG	CCACTATCAAAGGTGCGATG	60	691	AL450380.1
ctpC	CGAGGACAAGCTCAAGGTGG	CCAATAAATAACCCGGCTGCG	60	285	NC_002677.1
ctpI	AGGACGAATATCAAACCGACGA	CTGACTGATTACCGGGGTTTGA	60	338	NC_002677.1
Legend: Tm: Melting temperature, bp: base pair
Conventional PCR conditions: 300nM of primers, 30 to 100ng of DNA and Platinum™ II Hot-Start PCR Master Mix (2X) (Invitrogen). Amplification was performed on a Veriti thermocycler (Applied Biosystems) instrument using a “touchdown” protocol: initial denaturation at 94ºC for two minutes; 15 cycles at 94ºC for 30 seconds, 62ºC for 30 seconds, and 68ºC for one minute, followed by 20 cycles at 94ºC f…

## Sheet: Table 2
Table 2: Sequences of oligonucleotides used for Mycobacterium leprae typing
SNP genome position (related to TN strain)	Sequence	Tm	Size (bp)	Gene	Change Codon	Change AA	Subtype
14.676	TGAACAGTCTCGTAACCGTGTTTTCG CAATGCATGCTAGCCTTAATGAAGGC	58	125	ML0009-ML0010c	14676C>T	No	4(N+O+P)
2,935,685	TTTTGCCCGAGCGATACAGAGCTCGA CCTCCGACGTAGACGAGCGTG	58	107	icl	753T>G	No	1A to 2H
7.614	GGTCTTGTACGCGATGTTAGACT GAATTTCCTGACACACAATAACG	58	243	gyrA	297C>T	No	3I
Legend: Tm: Melting temperature, bp: base pair, AA: Amino acid

## Sheet: Table 3
Table 3: Characteristics of patients with leprosy and the results of the selected genes
Sample number	Patient Sex	Age	City ​​of origin	Sample collection date	Group	rpoB	folp1	gyrA	ctpC	ctpI	gyrB	ribD	fadD9	7614	14676	2935685	Subtype	Resistant
AM1	M	42	Manaus	17.05.2012	Relapse	wild type	wild type	wild type	ND	ND	ND	ND	ND	ND	ND	ND	ND	no
AM2	M	33	Parintins	02.08.2012	Reaction	wild type	wild type	wild type	ND	ND	ND	ND	ND	ND	ND	ND	ND	no
AM3	M	35	Manaus	02.08.2012	Relapse	wild type	wild type	wild type	ND	ND	ND	ND	ND	ND	ND	ND	ND	no
AM4	M	72	Manaus	24.07.2012	Relapse	wild type	wild type	wild type	ND	ND	ND	ND	ND	ND	ND	ND	ND	no
AM5	M	65	Manaus	27.08.2012	Relapse	wild type	wild type	wild type	ND	ND	ND	ND	ND	ND	ND	ND	ND	no
AM6	M	48	Uricurituba	14.08.2012	Reaction	wild type	wild type	wild type	ND	ND	ND	ND	ND	ND	ND	ND	ND	no
AM7	M	53	Manaus	17.09.2012	Relapse	wild type	wild type	wild type	ND	ND	ND	ND	ND	ND	ND	ND	ND	no
AM8	M	66	Manaus	02.10.2012	Relapse	wild type	wild type	wild type	ND	ND	ND	ND	ND	ND	ND	ND	ND	no
AM9	M	44	Manaus	08.10.2012	Relapse	wild type	wild type	wild type	wild type	wild type	wild type	NA	wild type_p	C	C	NA	1 a 3	no
AM10	M	24	Manaus	08.11.2012	New case	wild type	wild type	Arg99Arg	wild type	wild type	NA	T144I	A162	T	C	NA	3I	no
AM11	M	53	Manaus	07.12.2012	Reaction	wild type	wild type	wild type	ND	ND	ND	ND	ND	ND	ND	ND	ND	no
AM12	M	43	Maués	11.12.2012	Relapse	wild type	wild type	Arg99Arg	wild type	wild type	wild type	wild type	T65	T	C	NA	3I	no
AM13	M	39	Manaus	06.02.2013	Relapse	wild type	wild type	wild type	wild type	wild type	wild type	wild type	wild type	C	T	NA	4	no
AM14	M	55	Manaus	07.02.2013	Relapse	wild type	wild type	wild type	wild type	wild type	NA	NA	NA	C	T	NA	4	no
AM15	M	42	Manaus	07.05.2013	Reaction	wild type	wild type	wild type	wild type	wild type	NA	NA	wild type_p	C	T	NA	4	no
AM16	M	57	Manaquiri	14.05.2013	Relapse	wild type	wild type	wild type	wild type	wild type	NA	NA	NA	C	T	NA	4	no
AM17	M	31	Manaus	04.07.2013	Reaction	wild type	wild type	wild type	ND	ND	ND	ND	ND	ND	ND	ND	ND	no
AM20	M	51	Maués	02.07.2013	Relapse	wild type	wild type	Leu379Pro Ser307Leu Arg977Arg	Gli667Arg	wild type	wild type	wild type	wild type_p	C	C	NA	1 a 3L	no
AM21	M	39	Manaus	2013	Reaction	wild type	wild type	wild type	wild type	wild type	wild type	wild type	wild type	C	T	C	4	no
AM23	M	73	Nova Olinda do Norte	2013	New case	wild type	wild type	wild type	Gli667Arg	wild type	wild type	wild type	wild type_p	C	C	NA	1 a 3L	no
AM25	M	64	Rorainopilis_RR	03.08.2013	Relapse	wild type	wild type	wild type	wild type	wild type	wild type	wild type	wild type_p	C	T	NA	4	no
AM26	M	40	Autazes	12.09.2013	Relapse	wild type	wild type	wild type	ND	ND	ND	ND	ND	ND	ND	ND	ND	no
AM27	F	78	Itacoatiara	08.10.2013	Relapse	wild type	Tre53Arg	Leu379Pro	wild type	wild type	wild type	Gly61Asp	wild type	C	T	NA	4N	yes
AM28	M	52	Presidente Figueiredo	10.10.2013	Reaction	wild type	wild type	wild type	wild type	wild type	NA	NA	wild type_p	C	NA	NA	ND	no
AM29	M	52	Manaus	07.11.2013	Reaction	wild type	wild type	wild type	ND	ND	ND	ND	ND	ND	ND	ND	ND	no
AM30	M	52	Manaus	07.11.2013	Relapse	wild type	wild type	wild type	wild type	wild type	wild type	wild type	T65	C	T	NA	4	no
AM31	M	54	Manaus	07.11.2013	Reaction	wild type	wild type	wild type	ND	ND	ND	ND	ND	ND	ND	ND	ND	no
AM32	M	64	Manaus	16.12.2013	New case	wild type	wild type	wild type	ND	ND	ND	ND	ND	ND	ND	ND	ND	no
AM33	M	58	Manaus	16.12.2013	Relapse	wild type	wild type	Leu379Pro	wild type	wild type	wild type	wild type	wild type	C	T	C	4P	no
AM34	M	58	Manaus	16.12.2013	Relapse	wild type	wild type	wild type	ND	ND	ND	ND	ND	ND	ND	ND	ND	no
AM35	M	26	Manaus	05.12.2013	Reaction	wild type	wild type	wild type	wild type	wild type	wild type	NA	NA	C	T	NA	4	no
AM36	M	36	Manaus	16.12.2013	Relapse	wild type	wild type	wild type	wild type	wild type	wild type	wild type	NA	C	T	NA	4	no
AM37	M	32	Manaus	16.12.2013	Relapse	wild type	wild type	wild type	wild type	wild type	wild type	wild type	wild type_p	C	T	NA	4	no
AM38	M	57	Manaus	06.01.2014	Reaction	wild type	wild type	wild type	wild type	wild type	NA	NA	NA	C	NA	NA	ND	no
AM39	M	57	Anama	10.01.2014	Relapse	wild type	wild type	wild type	wild type	wild type	wild type	NA	wild type_p	C	T	NA	4	no
AM40	F	57	Manaus	20.01.2014	New case	wild type	wild type	wild type	ND	ND	ND	ND	ND	ND	ND	ND	ND	no
AM41	M	25	Manaus	16.01.2014	Reaction	wild type	wild type	wild type	wild type	wild type	NA	NA	NA	C	NA	NA	ND	no
AM42	M	34	Faro_PA	21.01.2014	Reaction	wild type	wild type	wild type	NA	wild type	NA	NA	NA	C	NA	NA	ND	no
AM43	M	73	Manaus	22.01.2014	Relapse	wild type	wild type	wild type	wild type	wild type	wild type	wild type	wild type_p	C	T	NA	4	no
AM44	M	32	Manaus	24.01.2014	Relapse	wild type	wild type	wild type	wild type	wild type	wild type	NA	wild type_p	C	T	NA	4	no
AM45	M	18	Manaus	30.01.2014	New case	wild type	wild type	wild type	wild type	wild type	NA	wild type	wild type	C	C	NA	1 a 3L	no
AM46	M	63	Parintins	30.01.2014	Relapse	wild type	wild type	wild type	wild type	wild type	wild type	wild type	wild type_p	C	T	NA	4	no
AM47	F	76	Manaus	07.02.2014	Reaction	wild type	wild type	wild type	wild type	wild type	NA	NA	wild type_p	C	T	NA	4	no
AM48	M	33	Manaus	04.02.2014	Reaction	wild type	wild type	wild type	wild type	wild type	NA	NA	NA	C	NA	NA	ND	no
AM49	M	79	Manaus	20.02.2014	Reaction	wild type	wild type	wild type	ND	ND	ND	ND	ND	ND	ND	ND	ND	no
AM50	M	60	Manaus	26.02.2014	Relapse	wild type	wild type	wild type	NA	wild type	NA	NA	NA	C	NA	NA	ND	no
AM51	F	58	Manaus	26.02.2014	Relapse	wild type	wild type	wild type	wild type	wild type	NA	NA	NA	C	NA	NA	ND	no
AM52	M	44	Manaus	26.02.2014	Reaction	wild type	wild type	wild type	wild type	NA	NA	NA	NA	C	NA	NA	ND	no
AM54	M	32	Manaus	27.02.2014	Reaction	wild type	wild type	wild type	ND	ND	ND	ND	ND	ND	ND	ND	ND	no
AM55	M	32	Manaus	24.04.2014	Reaction	wild type	wild type	wild type	ND	ND	ND	ND	ND	ND	ND	ND	ND	no
AM60	M	65	Manaus	10.06.2014	New case	wild type	wild type	Arg99Arg	ND	ND	ND	ND	ND	ND	ND	ND	3I	no
AM61	M	47	Manacapuru	01.07.2014	Relapse	wild type	wild type	wild type	wild type	wild type	wild type	wild type	wild type	C	T	C	4	no
AM62	M	24	Manaus	24.07.2014	Relapse	wild type	wild type	Leu379Pro	wild type	wild type	wild type	wild type	wild type	C	T	C	4N	no
AM73	M	64	Manaus	31.07.2014	Relapse	wild type	wild type	Leu379Pro	wild type	wild type	T514A	NA	wild type_p	C	T	NA	4	no
AM78	M	53	Manaus	11.09.2014	Relapse	wild type	wild type	wild type	ND	ND	ND	ND	ND	ND	ND	ND	ND	no
AM81	F	31	Manaus	24.11.2014	Susp failure	wild type	wild type	wild type	wild type	wild type	NA	NA	wild type	C	NA	NA	ND	no
AM83	M	46	Manaus	12.12.2014	Reaction	wild type	wild type	wild type	NA	NA	NA	NA	NA	C	NA	NA	ND	no
AM85	M	38	Manaus	09.01.2015	New case	wild type	wild type	wild type	wild type	NA	NA	NA	wild type	C	NA	NA	ND	no
AM87	F	49	Codajás	14.01.2015	Relapse	wild type	wild type	wild type	wild type	wild type	wild type	wild type	wild type	C	T	NA	4	no
AM88	M	35	Manaus	21.01.2015	Reaction	wild type	wild type	wild type	ND	ND	ND	ND	ND	ND	ND	ND	ND	no
AM89	M	52	Coari	01.04.2015	Susp failure	wild type	wild type	wild type	ND	ND	ND	ND	ND	ND	ND	ND	ND	no
AM90	F	51	Coari	16.04.2015	Susp failure	wild type	wild type	wild type	ND	ND	ND	ND	ND	ND	ND	ND	ND	no
AM91	M	47	Manacapuru	22.04.2015	Relapse	wild type	wild type	wild type	wild type	wild type	wild type	wild type	T65	C	T	NA	4	no
AM92	M	66	Manaus	24.04.2015	Susp failure	wild type	wild type	wild type	wild type	wild type	NA	NA	wild type_p	C	T	NA	4	no
AM93	F	34	Careiro	29.04.2015	Relapse	wild type	wild type	wild type	NA	NA	NA	NA	NA	C	T	NA	4	no
AM94	M	72	Manaus	2015	Susp failure	wild type	wild type	wild type	ND	ND	ND	ND	ND	ND	ND	ND	ND	no
AM95	M	65	Manaus	28.05.2015	Susp failure	wild type	wild type	wild type	wild type	wild type	wild type	wild type	wild type_p	C	T	NA	4	no
AM96	M	50	Manaus	10.06.2015	Susp failure	wild type	wild type	wild type	wild type	wild type	NA	wild type	wild type	C	T	NA	4	no
AM97	M	57	Manaus	2015	Relapse	wild type	wild type	Leu379Pro	wild type	wild type	wild type	wild type	wild type	C	T	C	4N	no
AM98	M	63	Careiro	08.07.2015	Relapse	His451Asp	wild type	Leu379Pro	wild type	wild type	wild type	wild type	wild type	C	T	T	4P	yes
AM99	M	23	Manaus	22.06.2015	Relapse	wild type	wild type	wild type	wild type	wild type	NA	NA	wild type	C	T	NA	4	no
AM100	F	36	Manaus	08.07.2015	Susp failure	wild type	wild type	wild type	ND	ND	ND	ND	ND	ND	ND	ND	ND	no
AM101	F	29	Manaus	2015	Relapse	wild type	wild type	wild type	ND	ND	ND	ND	ND	ND	ND	ND	ND	no
AM103	M	49	Manaus	15.07.2015	Reaction	wild type	wild type	wild type	ND	ND	ND	ND	ND	ND	ND	ND	ND	no
AM104	M	36	Manaus	17.07.2015	Relapse	wild type	wild type	wild type	wild type	wild type	wild type	wild type	wild type_p	C	T	NA	4	no
AM105	M	39	Manaus	21.07.2015	Relapse	wild type	wild type	Leu379Pro	wild type	wild type	wild type	wild type	wild type	C	T	C	4P	no
AM106	M	42	Manaus	24.07.2015	Relapse	wild type	wild type	wild type	wild type	wild type	wild type	wild type	wild type_p	C	T	NA	4	no
AM107	M	61	Manacapuru	07.08.2015	New case	wild type	wild type	wild type	wild type	wild type	NA	wild type	NA	C	T	NA	4	no
AM108	M	58	Manaquiri	07.08.2015	New case	wild type	wild type	wild type	ND	ND	ND	ND	ND	ND	ND	ND	ND	no
AM113	M	34	Manaus	26.08.2015	Relapse	wild type	wild type	wild type	wild type	wild type	wild type	wild type	wild type_p	C	T	NA	4	no
AM115	M	35	Manaus	09.10.2015	Susp failure	wild type	wild type	wild type	wild type	wild type	NA	wild type	wild type_p	C	T	NA	4	no
AM116	M	54	Lábrea	20.10.2015	Susp failure	wild type	wild type	wild type	wild type	NA	NA	NA	wild type_p	C	T	NA	4	no
AM118	M	42	Eirunepe	12.11.2015	Susp failure	wild type	wild type	wild type	ND	ND	ND	ND	ND	ND	ND	ND	ND	no
AM119	M	54	Eirunepe	23.11.2015	Relapse	wild type	wild type	wild type	wild type	wild type	NA	NA	wild type_p	C	T	NA	4	no
AM120	M	20	Manaus	24.11.2015	New case	wild type	wild type	Arg99Arg	wild type	wild type	NA	NA	wild type	T	C	NA	3I	no
AM122	M	25	Manaus	18.11.2015	New case	wild type	wild type	Arg99Arg	ND	ND	ND	ND	ND	ND	ND	ND	3I	no
AM123	M	82	Manaus	01.12.2015	Susp failure	wild type	wild type	wild type	ND	ND	ND	ND	ND	ND	ND	ND	ND	no
AM124	M	59	Maués	27.11.2015	New case	wild type	wild type	wild type	NA	NA	wild type	NA	wild type_p	C	T	NA	4	no
AM125	F	18	Aripuanã	17.12.2015	Susp failure	wild type	wild type	wild type	wild type	wild type	wild type	wild type	wild type_p	C	T	NA	4	no
AM128	M	64	Manaus	04.01.2016	Relapse	wild type	wild type	wild type	wild type	wild type	NA	wild type	wild type	C	T	NA	4	no
AM129	M	32	Manaus	04.01.2016	Relapse	wild type	wild type	wild type	wild type	wild type	wild type	wild type	wild type	C	T	NA	4	no
AM143	M	42	Manaus	01.03.2016	Relapse	wild type	wild type	wild type	NA	NA	NA	NA	NA	C	NA	NA	ND	no
AM144	M	32	Manaus	01.03.2016	Relapse	wild type	wild type	wild type	wild type	wild type	NA	wild type	wild type_P	C	T	NA	4	no
AM145	M	49	Manaus	01.03.2016	Relapse	wild type	wild type	wild type	NA	NA	NA	NA	NA	C	T	NA	4	no
AM147	M	64	Manaus	01.03.2016	Reaction	wild type	wild type	wild type	wild type	wild type	NA	NA	T65	C	T	NA	4	no
AM148	M	45	Manaus	16.03.2016	Susp failure	wild type	wild type	wild type	wild type	wild type	NA	wild type	wild type	C	T	NA	4	no
AM149	M	59	Manaus	16.03.2016	New case	wild type	wild type	wild type	ND	ND	ND	ND	ND	ND	ND	ND	ND	no
AM150	F	58	Manaus	06.04.2016	Relapse	wild type	wild type	wild type	wild type	wild type	wild type	wild type	wild type_p	C	T	NA	4	no
AM151	M	58	Codajás	11.04.2016	Susp failure	wild type	wild type	wild type	wild type	wild type	wild type	wild type	wild type	C	NA	NA	ND	no
AM152	M	45	Manaus	17.03.2016	Relapse	wild type	wild type	wild type	wild type	wild type	wild type	wild type	wild type	C	NA	NA	ND	no
AM153	M	48	Manaus	11.04.2016	Relapse	wild type	wild type	wild type	wild type	wild type	wild type	wild type	wild type_p	C	NA	NA	ND	no
AM155	M	52	Borba	28.04.2016	Susp failure	inconclusive	wild type	wild type	ND	ND	ND	ND	ND	ND	ND	ND	ND	no
AM156	M	35	Manaus	06.06.2016	Susp failure	wild type	wild type	wild type	ND	ND	ND	ND	ND	ND	ND	ND	ND	no
AM157	M	42	Canutama	09.06.2016	Relapse	wild type	wild type	wild type	wild type	wild type	wild type	wild type	wild type_p	C	T	NA	4	no
AM158	M	48	Manaus	17.06.2016	Susp failure	wild type	wild type	wild type	wild type	wild type	wild type	wild type	wild type_p	C	T	NA	4	no
AM159	M	38	Manaus	17.06.2016	Relapse	wild type	wild type	wild type	wild type	wild type	NA	NA	wild type	C	T	NA	4	no
AM160	M	33	Parintins	01.07.2016	Susp failure	wild type	wild type	wild type	wild type	wild type	wild type	wild type	wild type	C	T	NA	4	no
AM161	M	60	Parintins	22.07.2016	Susp failure	wild type	wild type	wild type	wild type	wild type	wild type	wild type	wild type_p	C	T	NA	4	no
AM165	F	33	Manaus	02.08.2016	Reaction	inconclusive	inconclusive	wild type	ND	ND	ND	ND	ND	ND	ND	ND	ND	no
AM167	M	35	Manaus	05.08.2016	Relapse	wild type	wild type	wild type	wild type	wild type	wild type	wild type	wild type	C	T	NA	4	no
AM168	F	52	Manaus	18.08.2016	Susp failure	wild type	wild type	wild type	ND	ND	ND	ND	ND	ND	ND	ND	ND	no
AM169	M	58	Manaus	20.09.2016	Relapse	wild type	wild type	Leu379Pro	wild type	wild type	wild type	wild type	wild type	C	T	NA	4	no
AM170	F	19	Humaitá	20.09.2016	Susp failure	wild type	wild type	wild type	ND	ND	ND	ND	ND	ND	ND	ND	ND	no
AM176	F	18	Manaus	16.10.2016	Reaction	wild type	wild type	wild type	ND	ND	ND	ND	ND	ND	ND	ND	ND	no
AM177	M	45	Manaus	08.11.2016	Relapse	wild type	wild type	wild type	wild type	wild type	wild type	wild type	wild type	C	T	NA	4	no
AM178	M	36	Careiro	11.11.2016	Relapse	wild type	wild type	wild type	wild type	wild type	wild type	NA	wild type_p	C	T	NA	4	no
AM179	F	55	Manaus	09.11.2016	Relapse	wild type	wild type	wild type	ND	ND	ND	ND	ND	ND	ND	ND	ND	no
AM181	M	67	Manaus	16.11.2016	Relapse	wild type	wild type	wild type	Gli667Arg	wild type	wild type	wild type	wild type	C	NA	NA	ND	no
AM182	M	44	Manaus	22.11.2016	reaction	wild type	wild type	wild type	wild type	wild type	NA	NA	wild type_p	C	T	NA	4	no
AM184	M	39	Manaus	31.01.2017	New case	wild type	wild type	wild type	wild type	wild type	wild type	wild type	wild type	C	T	NA	4	no
AM185	M	54	Manaus	30.01.2017	Susp failure	NA	wild type	wild type	wild type	wild type	wild type	NA	NA	C	T	NA	4	no
AM186	M	55	Manicoré	02.02.2017	Susp failure	wild type	wild type	NA	wild type	wild type	wild type	wild type	wild type	NA	T	NA	4	no
AM188	M	45	Iranduba	07.02.2017	Relapse	wild type	wild type	wild type	wild type	wild type	NA	NA	wild type_p	C	T	NA	4	no
AM190	M	67	Manaus	06.03.2017	Susp failure	wild type	wild type	wild type	wild type	wild type	wild type	NA	wild type	C	T	NA	4	no
AM192	M	26	Manaus	08.03.2017	Susp failure	wild type	wild type	wild type	ND	ND	ND	ND	ND	ND	ND	ND	ND	no
AM194	M	65	Manaus	09.03.2017	Relapse	wild type	wild type	wild type	wild type	wild type	wild type	wild type	wild type_p	C	NA	C	3 ou 4	no
AM195	M	46	Manaus	21.03.2017	New case	NA	wild type	Leu379Pro	NA	NA	NA	NA	NA	C	T	NA	4	no
AM196	F	57	Humaitá	23.03.2017	Relapse	wild type	wild type	wild type	wild type	wild type	NA	wild type	wild type	C	T	NA	4	no
AM197	M	65	Manaus	28.03.2017	Susp failure	wild type	wild type	wild type	NA	NA	wild type	wild type	wild type_p	C	T	NA	4	no
AM198	M	37	Manaus	23.03.2017	Susp failure	NA	wild type	wild type	wild type	wild type	wild type	NA	wild type_p	C	T	NA	4	no
AM199	M	65	Manacapuru	30.03.2017	New case	wild type	wild type	NA	wild type	wild type	NA	NA	wild type_p	NA	C	NA	1 a 3	no
AM202	M	70	Manaus	31.03.2017	New case	wild type	wild type	wild type	wild type	wild type	wild type	wild type	wild type	C	T	NA	4	no
AM204	M	37	Manacapuru	04.03.2017	New case	wild type	wild type	wild type	wild type	wild type	wild type	NA	NA	C	C	NA	1 a 3	no
AM207	M	58	Autazes	04.04.2017	New case	wild type	wild type	Arg99Arg	wild type	wild type	NA	NA	T65	T	C	NA	3I	no
AM209	M	38	Manaus	03.04.2017	New case	wild type	wild type	wild type	wild type	wild type	wild type	wild type	wild type_p	C	T	NA	4	no
AM211	F	34	Manaus	13.03.2017	Relapse	wild type	wild type	wild type	wild type	wild type	NA	NA	wild type	C	NA	NA	ND	no
AM216	M	37	Novo Aripuanã	07.04.2017	Susp failure	inconclusive	wild type	wild type	ND	ND	ND	ND	ND	ND	ND	ND	ND	no
AM217	F	57	Manaus	30.03.2017	New case	wild type	wild type	wild type	wild type	wild type	wild type	wild type	wild type	C	T	NA	4	no
AM219	F	42	Eirunepe	11.04.2017	Relapse	wild type	wild type	wild type	wild type	wild type	wild type	wild type	wild type_p	C	T	NA	4	no
AM220	M	39	Manaus	20.04.2017	Susp failure	wild type	wild type	Leu379Pro	wild type	wild type	wild type	NA	T65	C	T	NA	4	no
AM221	M	42	Manaus	02.05.2017	Susp failure	wild type	wild type	wild type	wild type	wild type	wild type	wild type	wild type	C	T	C	4	no
AM222	M	19	Manaus	17.05.2017	New case	wild type	wild type	wild type	wild type	wild type	wild type	NA	wild type_p	C	T	NA	4	no
AM223	M	18	Manaus	25.05.2017	New case	wild type	wild type	Leu379Pro	wild type	wild type	wild type	wild type	wild type	C	T	NA	4	no
AM224	M	20	Lábrea	30.05.2017	Reaction	wild type	wild type	wild type	wild type	wild type	wild type	wild type	wild type_p	C	T	NA	4	no
AM225	M	42	Manaus	02.06.2017	New case	wild type	wild type	wild type	wild type	wild type	wild type	wild type	wild type_p	C	C	NA	1 a 3	no
AM230	M	55	Manaus	11.07.2017	Susp failure	wild type	wild type	wild type	wild type	wild type	NA	NA	wild type	C	T	C	4	no
AM231	M	47	Coari	11.07.2017	Relapse	wild type	wild type	wild type	wild type	wild type	wild type	wild type	wild type	C	T	NA	4	no
AM232	M	26	Manaus	12.07.2017	Relapse	wild type	wild type	wild type	wild type	wild type	wild type	F208P	wild type_p	C	T	NA	4	no
AM233	M	59	Itacoatiara	12.07.2017	New case	wild type	wild type	wild type	wild type	NA	wild type	wild type	wild type_p	C	T	NA	4	no
AM235	M	50	Manaus	18.07.2017	Reaction	wild type	wild type	wild type	wild type	NA	NA	NA	wild type_p	C	NA	NA	ND	no
AM238	M	50	Manaus	24.07.2017	New case	wild type	wild type	NA	wild type	NA	wild type	NA	wild type	NA	T	NA	4	no
AM242	M	36	Humaitá	25.07.2017	Relapse	wild type	wild type	wild type	wild type	wild type	wild type	wild type	wild type	C	C	A	1 ou 2	no
AM243	M	48	Manaus	25.07.2017	Relapse	wild type	wild type	wild type	wild type	wild type	wild type	wild type	wild type	C	T	C	4	no
AM245	M	59	Manaus	31.07.2017	Relapse	NA	NA	NA	NA	NA	wild type	wild type	wild type	NA	T	NA	4	no
AM246	M	29	Manaus	31.07.2017	Reaction	wild type	wild type	wild type	ND	ND	ND	ND	ND	ND	ND	ND	ND	no
AM251	M	37	Silves	07.08.2017	New case	wild type	wild type	wild type	Gli667Arg	wild type	wild type	wild type	wild type	C	C	NA	1 a 3L	no
AM254	M	55	Manaus	08.08.2017	Relapse	wild type	wild type	wild type	Gli667Arg	wild type	wild type	wild type	wild type	C	C	A	1 ou 2	no
AM260	M	64	Manacapuru	10.08.2017	Relapse	wild type	wild type	Arg99Arg	wild type	wild type	wild type	wild type	wild type_p	T	C	NA	3I	no
AM261	M	52	Rio Preto da Eva	10.08.2017	New case	wild type	wild type	Arg99Arg Leu379Pro Ser1063Phe	wild type	wild type	wild type	wild type	wild type	T	C	NA	3I	no
AM264	F	43	Manaus	23.08.2017	Relapse	wild type	wild type	wild type	wild type	wild type	wild type	wild type	wild type_p	C	T	NA	4	no
AM267	M	53	Itacoatiara	01.09.2017	Relapse	wild type	wild type	wild type	wild type	wild type	wild type	NA	T795	C	T	NA	4	no
AM268	M	54	Manaus	11.09.2017	Relapse	wild type	wild type	Leu379Pro	wild type	wild type	wild type	NA	NA	C	T	C	4	no
AM270	F	49	Manaus	04.09.2017	New case	wild type	wild type	wild type	ND	ND	ND	ND	ND	ND	ND	ND	ND	no
AM276	F	35	Manaus	18.09.2017	Relapse	wild type	NA	NA	NA	NA	wild type	NA	wild type_p	NA	T	NA	4	no
AM283	M	41	Maués	26.09.2017	New case	NA	wild type	NA	NA	NA	NA	NA	wild type_p	NA	C	NA	1 a 3	no
AM290	F	40	Iranduba	11.10.2017	New case	wild type	wild type	wild type	wild type	wild type	wild type	NA	wild type	C	T	NA	4	no
AM292	F	52	Manaus	13.10.2017	Relapse	Ala411Val	wild type	wild type	NA	NA	NA	NA	NA	C	NA	NA	ND	yes
AM295	M	67	Novo Airão	16.10.2017	Relapse	NA	wild type	wild type	NA	NA	wild type	NA	wild type_p	C	C	NA	1 a 3	no
AM297	M	50	Fonte Boa	16.10.2017	Relapse	wild type	wild type	wild type	wild type	wild type	wild type	wild type	wild type	C	T	C	4	no
AM301	M	73	Manacapuru	19.10.2017	Relapse	wild type	wild type	wild type	wild type	wild type	wild type	wild type	wild type	C	T	C	4	no
AM308	M	42	Autazes	20.10.2017	New case	wild type	wild type	wild type	wild type	wild type	wild type	wild type	wild type_p	C	T	NA	4	no
AM309	M	53	Manaus	30.10.2017	Relapse	wild type	Pro55Arg	Leu379Pro Asp875Asn	wild type	wild type	wild type	wild type	Asp520Asn	C	T	NA	4P	yes
AM311	M	21	Manaus	26.10.2017	New case	wild type	wild type	wild type	wild type	wild type	wild type	NA	wild type_p	C	T	NA	4	no
AM314	M	52	Manaus	26.10.2017	New case	wild type	wild type	wild type	wild type	wild type	wild type	wild type	wild type	C	T	NA	4	no
AM316	M	30	Manaus	09.11.2017	New case	wild type	wild type	wild type	Gli667Arg	wild type	wild type	wild type	wild type	C	C	NA	1 a 3	no
AM319	F	67	Manaus	30.11.2017	Relapse	wild type	wild type	wild type	wild type	wild type	wild type	wild type	T65	C	T	NA	4	no
AM328	M	48	Beruri	13.12.2017	New case	wild type	wild type	wild type	wild type	wild type	wild type	wild type	wild type	C	T	NA	4	no
AM329	M	53	Manaus	14.12.2017	New case	wild type	wild type	wild type	wild type	wild type	wild type	wild type	wild type	C	T	NA	4	no
AM334	M	42	Manaus	19.12.2017	New case	wild type	wild type	wild type	wild type	wild type	wild type	wild type	wild type	C	T	NA	4	no
AM335	M	44	Manaus	19.12.2017	New case	wild type	wild type	wild type	wild type	wild type	wild type	NA	wild type_p	C	T	NA	4	no
AM337	M	44	Manaus	21.12.2017	New case	wild type	wild type	wild type	wild type	NA	wild type	wild type	T65	C	T	NA	4	no
AM357	M	61	Beruri	04.01.2018	Relapse	wild type	wild type	wild type	wild type	wild type	wild type	wild type	wild type	C	T	NA	4	no
AM358	M	43	Manaus	24.01.2018	New case	NA	wild type	Arg99Arg	wild type	wild type	wild type	wild type	wild type_p	T	C	NA	3I	no
AM361	F	46	Manaus	24.01.2018	New case	NA	wild type	NA	wild type	wild type	wild type	NA	wild type	NA	C	NA	1 a 3L	no
AM364	M	63	Parintins	06.02.2018	New case	wild type	wild type	wild type	wild type	wild type	wild type	NA	wild type	C	T	NA	4	no
AM371	M	36	Manaus	15.02.2018	New case	wild type	wild type	wild type	wild type	wild type	wild type	wild type	wild type	C	T	NA	4	no
AM373	M	51	Maués	16.02.2018	New case	wild type	wild type	wild type	wild type	wild type	wild type	wild type	wild type	C	T	NA	4	no
AM380	M	47	Manaus	20.02.2018	New case	wild type	wild type	wild type	wild type	wild type	wild type	wild type	wild type_p	C	C	NA	1 a 3L	no
AM384	M	33	Manaus	15.08.2018	New case	wild type	inconclusive	inconclusive	ND	ND	ND	ND	ND	ND	ND	ND	ND	no
AM387	M	68	Careiro da varzea	23.02.2018	New case	wild type	wild type	wild type	wild type	wild type	wild type	wild type	wild type	C	T	NA	4	no
AM388	M	62	Manacapuru	28.02.2018	New case	wild type	wild type	inconclusive	ND	ND	ND	ND	ND	ND	ND	ND	ND	no
AM392	F	61	Manaus	07.03.2018	New case	wild type	wild type	wild type	wild type	wild type	wild type	NA	T65	C	T	NA	4	no
AM394	M	57	Manaus	13.03.2018	New case	wild type	wild type	inconclusive	ND	ND	ND	ND	ND	ND	ND	ND	ND	no
AM395	F	39	Pauini	14.03.2018	New case	wild type	wild type	wild type	ND	ND	ND	ND	ND	ND	ND	ND	ND	no
AM397	M	59	Manaus	27.03.2018	Relapse	wild type	wild type	wild type	wild type	wild type	wild type	wild type	A162 /I178	C	T	NA	4	no
AM401	M	54	Manaus	27.03.2018	Relapse	wild type	wild type	NA	NA	NA	wild type	wild type	wild type	NA	T	NA	4	no
AM403	M	56	Manaus	27.03.2018	Relapse	wild type	wild type	wild type	wild type	wild type	NA	NA	wild type	C	T	NA	4	no
AM404	M	47	Manaus	28.03.2018	Susp failure	wild type	wild type	wild type	ND	ND	ND	ND	ND	ND	ND	ND	ND	no
AM405	M	47	Manaus	24.04.2018	Relapse	wild type	wild type	wild type	wild type	wild type	wild type	wild type	wild type	C	T	NA	4	no
AM408	M	65	Iranduba	26.04.2018	Susp failure	NA	wild type	wild type	NA	wild type	NA	NA	wild type_p	C	NA	NA	ND	no
AM410	M	62	Manaus	26.04.2018	Relapse	wild type	wild type	wild type	wild type	wild type	wild type	wild type	wild type_p	C	T	NA	4	no
AM411	M	39	Novo Airão	27.04.2018	New case	wild type	wild type	Arg99Arg	wild type	wild type	wild type	NA	NA	T	C	NA	3I	no
AM422	M	28	Manaus	02.05.2018	New case	wild type	wild type	Arg99Arg	wild type	wild type	wild type	wild type	wild type_p	T	C	NA	3I	no
AM423	M	54	Manaus	02.05.2018	Susp failure	wild type	wild type	wild type	wild type	wild type	NA	NA	T65	C	NA	NA	ND	no
AM425	M	84	Manaus	09.05.2018	Relapse	wild type	wild type	wild type	wild type	wild type	NA	wild type	wild type	C	T	NA	4	no
AM427	M	47	Manaus	14.05.2018	Susp failure	wild type	NA	NA	wild type	NA	wild type	NA	NA	NA	T	NA	4	no
AM428	M	62	Manaus	18.05.2018	Relapse	wild type	wild type	wild type	wild type	wild type	wild type	wild type	wild type_p	C	T	NA	4	no
AM431	F	44	Manaus	28.05.2018	New case	wild type	wild type	NA	wild type	wild type	NA	NA	wild type	NA	T	NA	4	no
AM432	M	65	Manacapuru	04.06.2018	Relapse	wild type	wild type	wild type	wild type	wild type	wild type	wild type	wild type	C	T	NA	4	no
AM434	M	60	Manaus	18.06.2018	Relapse	wild type	Pro55Leu	Leu379Pro	wild type	wild type	wild type	Ser58Arg	Gly267Ser	C	T	NA	4N	yes
AM435	F	42	Careiro	20.06.2018	Relapse	wild type	wild type	wild type	wild type	wild type	NA	wild type	wild type_p	C	T	NA	4	no
AM436	M	47	Manaus	28.06.2018	New case	wild type	wild type	wild type	wild type	wild type	wild type	wild type	wild type_p	C	T	NA	4	no
AM443	M	63	Manaus	17.01.2019	Susp failure	wild type	wild type	wild type	ND	ND	ND	ND	ND	ND	ND	ND	ND	no
AM444	M	37	Manaus	17.01.2019	Susp failure	inconclusive	wild type	wild type	ND	ND	ND	ND	ND	ND	ND	ND	ND	no
AM449	F	42	Manaus	29.01.2019	Relapse	wild type	wild type	wild type	ND	ND	ND	ND	ND	ND	ND	ND	ND	no
AM453	F	48	Manaus	01.02.2019	New case	wild type	wild type	Arg99Arg	ND	ND	ND	ND	ND	ND	ND	ND	3I	no
AM454	M	66	Manaus	05.02.2019	Susp failure	wild type	wild type	wild type	ND	ND	ND	ND	ND	ND	ND	ND	ND	no
AM464	M	66	Manaus	12.02.2019	Relapse	wild type	wild type	wild type	ND	ND	ND	ND	ND	ND	ND	ND	ND	no
AM466	M	43	Manaus	19.02.2019	New case	wild type	wild type	wild type	ND	ND	ND	ND	ND	ND	ND	ND	ND	no
AM468	M	41	Manaus	21.02.2019	New case	inconclusive	inconclusive	inconclusive	ND	ND	ND	ND	ND	ND	ND	ND	ND	no
AM469	F	59	Manaus	21.02.2019	New case	wild type	wild type	wild type	ND	ND	ND	ND	ND	ND	ND	ND	ND	no
AM475	M	47	Manaus	20.03.2019	New case	wild type	wild type	wild type	ND	ND	ND	ND	ND	ND	ND	ND	ND	no
AM491	M	46	Manaus	08.05.2019	Susp failure	wild type	wild type	wild type	ND	ND	ND	ND	ND	ND	ND	ND	ND	no
AM492	M	31	Manaus	08.05.2019	New case	wild type	wild type	wild type	ND	ND	ND	ND	ND	ND	ND	ND	ND	no
AM498	M	69	Manaus	15.05.2019	New case	wild type	wild type	wild type	ND	ND	ND	ND	ND	ND	ND	ND	ND	no
AM499	M	60	Manaus	15.05.2019	Reaction	wild type	wild type	wild type	ND	ND	ND	ND	ND	ND	ND	ND	ND	no
AM502	M	46	Manaus	16.05.2019	Reaction	wild type	wild type	wild type	ND	ND	ND	ND	ND	ND	ND	ND	ND	no
AM508	M	39	Manaus	29.05.2019	Reaction	inconclusive	inconclusive	inconclusive	ND	ND	ND	ND	ND	ND	ND	ND	ND	no
AM510	F	33	Manaus	03.06.2019	New case	wild type	wild type	wild type	ND	ND	ND	ND	ND	ND	ND	ND	ND	no
AM515	M	57	Manaus	10.06.2019	Relapse	wild type	wild type	wild type	ND	ND	ND	ND	ND	ND	ND	ND	ND	no
AM517	F	33	Manaus	25.06.2019	Relapse	wild type	wild type	wild type	ND	ND	ND	ND	ND	ND	ND	ND	ND	no
AM518	M	62	Manaus	25.06.2019	Susp failure	inconclusive	inconclusive	inconclusive	ND	ND	ND	ND	ND	ND	ND	ND	ND	no
AM519	M	72	Manaus	25.06.2019	Susp failure	wild type	wild type	wild type	ND	ND	ND	ND	ND	ND	ND	ND	ND	no
AM520	M	29	Manaus	25.06.2019	Susp failure	wild type	wild type	wild type	ND	ND	ND	ND	ND	ND	ND	ND	ND	no
AM521	M	32	Manaus	25.06.2019	New case	wild type	wild type	wild type	ND	ND	ND	ND	ND	ND	ND	ND	ND	no
AM526	F	43	Manaus	02.07.2019	New case	wild type	wild type	wild type	ND	ND	ND	ND	ND	ND	ND	ND	ND	no
AM527	F	65	Manaus	03.07.2019	Reaction	wild type	wild type	wild type	ND	ND	ND	ND	ND	ND	ND	ND	ND	no
AM528	M	31	Manaus	03.07.2019	Susp failure	wild type	wild type	wild type	ND	ND	ND	ND	ND	ND	ND	ND	ND	no
AM529	M	53	Manaus	09.07.2019	Relapse	wild type	wild type	wild type	ND	ND	ND	ND	ND	ND	ND	ND	ND	no
AM531	F	31	Manaus	09.07.2019	New case	wild type	wild type	wild type	ND	ND	ND	ND	ND	ND	ND	ND	ND	no
AM536	M	66	Manaus	19.07.2019	Susp failure	wild type	wild type	wild type	ND	ND	ND	ND	ND	ND	ND	ND	ND	no
AM548	F	48	Manaus	19.08.2019	New case	wild type	wild type	inconclusive	ND	ND	ND	ND	ND	ND	ND	ND	ND	no
AM549	M	27	Manaus	19.08.2019	New case	wild type	wild type	wild type	ND	ND	ND	ND	ND	ND	ND	ND	ND	no
AM550	M	32	Manaus	21.08.2019	Susp failure	wild type	wild type	wild type	ND	ND	ND	ND	ND	ND	ND	ND	ND	no
AM554	M	37	Manaus	27.08.2019	Susp failure	wild type	inconclusive	inconclusive	ND	ND	ND	ND	ND	ND	ND	ND	ND	no
AM562	F	46	Manaus	09.09.2019	New case	wild type	inconclusive	inconclusive	ND	ND	ND	ND	ND	ND	ND	ND	ND	no
AM564	M	73	Manaus	17.09.2019	Reaction	wild type	inconclusive	wild type	ND	ND	ND	ND	ND	ND	ND	ND	ND	no
AM577	F	36	Manaus	07.10.2019	Relapse	wild type	wild type	wild type	ND	ND	ND	ND	ND	ND	ND	ND	ND	no
AM581	F	81	Manaus	22.10.2019	Relapse	wild type	Tre53Ile	wild type	ND	ND	ND	ND	ND	ND	ND	ND	ND	yes
AM596	M	71	Manaus	27.11.2019	New case	wild type	wild type	wild type	ND	ND	ND	ND	ND	ND	ND	ND	ND	no
AM606	M	37	Manaus	19.12.2019	New case	wild type	wild type	inconclusive	ND	ND	ND	ND	ND	ND	ND	ND	ND	no
AM617	M	57	Manaus	13.01.2020	New case	wild type	wild type	wild type	ND	ND	ND	ND	ND	ND	ND	ND	ND	no
AM618	M	46	Manaus	15.01.2020	Relapse	wild type	wild type	wild type	ND	ND	ND	ND	ND	ND	ND	ND	ND	no
AM628	M	58	Manaus	06.02.2020	Relapse	wild type	inconclusive	wild type	ND	ND	ND	ND	ND	ND	ND	ND	ND	no
AM689	M	54	Manaus	09.07.2020	New case	inconclusive	inconclusive	wild type	ND	ND	ND	ND	ND	ND	ND	ND	ND	no
AM690	M	35	Manaus	24.07.2020	New case	wild type	wild type	Arg99Arg	ND	ND	ND	ND	ND	ND	ND	ND	3I	no
AM692	M	24	Manaus	29.07.2020	New case	wild type	wild type	wild type	ND	ND	ND	ND	ND	ND	ND	ND	ND	no
AM704	M	9	Manaus	21.08.2020	New case	wild type	wild type	wild type	ND	ND	ND	ND	ND	ND	ND	ND	ND	no
AM705	M	41	Manaus	21.08.2020	New case	wild type	wild type	wild type	ND	ND	ND	ND	ND	ND	ND	ND	ND	no
AM708	M	39	Manaus	26.08.2020	Relapse	wild type	wild type	wild type	ND	ND	ND	ND	ND	ND	ND	ND	ND	no
AM726	M	90	Manaus	05.10.2020	New case	wild type	wild type	inconclusive	ND	ND	ND	ND	ND	ND	ND	ND	ND	no
AM734	F	61	Manaus	22.10.2020	New case	inconclusive	inconclusive	inconclusive	ND	ND	ND	ND	ND	ND	ND	ND	ND	no
AM754	M	54	Manacapuru	05.11.2020	New case	inconclusive	wild type	inconclusive	ND	ND	ND	ND	ND	ND	ND	ND	ND	no
AM770	M	40	Itacoatiara	02.12.2020	Relapse	inconclusive	inconclusive	inconclusive	ND	ND	ND	ND	ND	ND	ND	ND	ND	no
AM780	M	59	Manaus	17.12.2020	Relapse	inconclusive	wild type	wild type	ND	ND	ND	ND	ND	ND	ND	ND	ND	no
AM786	F	25	Manaus	23.12.2020	Susp failure	wild type	wild type	wild type	ND	ND	ND	ND	ND	ND	ND	ND	ND	no
AM801	M	82	Manaus	11.01.2021	New case	inconclusive	inconclusive	inconclusive	ND	ND	ND	ND	ND	ND	ND	ND	ND	no
AM824	M	45	Manaus	18.03.2021	Relapse	wild type	wild type	wild type	ND	ND	ND	ND	ND	ND	ND	ND	ND	no
AM826	M	54	Manaus	22.03.2021	Relapse	wild type	wild type	wild type	ND	ND	ND	ND	ND	ND	ND	ND	ND	no
AM829	M	44	Manaus	31.03.2021	New case	wild type	wild type	wild type	ND	ND	ND	ND	ND	ND	ND	ND	ND	no
AM844	F	21	Manaus	19.04.2021	Relapse	inconclusive	inconclusive	inconclusive	ND	ND	ND	ND	ND	ND	ND	ND	ND	no
AM877	M	42	Manaus	13.07.2021	Relapse	wild type	wild type	wild type	ND	ND	ND	ND	ND	ND	ND	ND	ND	no
AM878	M	32	Manaus	26.07.2021	Relapse	inconclusive	inconclusive	inconclusive	ND	ND	ND	ND	ND	ND	ND	ND	ND	no
AM881	M	21	Manaus	30.07.2021	New case	wild type	wild type	wild type	ND	ND	ND	ND	ND	ND	ND	ND	ND	no
AM891	M	45	Manaus	13.08.2021	Susp failure	inconclusive	inconclusive	inconclusive	ND	ND	ND	ND	ND	ND	ND	ND	ND	no
AM910	M	55	Manaus	22.09.2021	New case	inconclusive	inconclusive	inconclusive	ND	ND	ND	ND	ND	ND	ND	ND	ND	no
AM919	M	30	Manaus	05.10.2021	New case	inconclusive	wild type	inconclusive	ND	ND	ND	ND	ND	ND	ND	ND	ND	no
AM933	F	50	Manaus	19.10.2021	Susp failure	inconclusive	inconclusive	inconclusive	ND	ND	ND	ND	ND	ND	ND	ND	ND	no
AM941	M	24	Iranduba	21.10.2021	New case	wild type	wild type	inconclusive	ND	ND	ND	ND	ND	ND	ND	ND	ND	no
AM942	F	40	Manaus	13.10.2021	New case	inconclusive	inconclusive	inconclusive	ND	ND	ND	ND	ND	ND	ND	ND	ND	no
AM959	M	71	Manaus	11.11.2021	Relapse	inconclusive	Pro55Arg	inconclusive	ND	ND	ND	ND	ND	ND	ND	ND	ND	yes
AM965	M	55	Manaus	23.11.2021	Susp failure	wild type	Pro55Arg	wild type	ND	ND	ND	ND	ND	ND	ND	ND	ND	yes
AM977	M	22	Manaus	21.12.2021	New case	wild type	wild type	wild type	ND	ND	ND	ND	ND	ND	ND	ND	ND	no
AM981	F	20	Manaus	05.01.2022	New case	wild type	wild type	wild type	ND	ND	ND	ND	ND	ND	ND	ND	ND	no
AM998	M	64	Manaus	31.01.2022	Relapse	wild type	wild type	wild type	ND	ND	ND	ND	ND	ND	ND	ND	ND	no
AM1015	M	60	Manaus	18.02.2022	Susp failure	wild type	wild type	wild type	ND	ND	ND	ND	ND	ND	ND	ND	ND	no
AM1021	M	48	Manaus	09.03.2022	Relapse	wild type	Tre53Ile	inconclusive	ND	ND	ND	ND	ND	ND	ND	ND	ND	yes
AM1023	M	53	Manaus	14.03.2022	New case	wild type	wild type	wild type	ND	ND	ND	ND	ND	ND	ND	ND	ND	no
AM1044	M	44	Manaus	05.04.2022	Susp failure	inconclusive	wild type	wild type	ND	ND	ND	ND	ND	ND	ND	ND	ND	no
AM1045	M	76	Manaus	05.04.2022	New case	wild type	wild type	Arg99Arg	ND	ND	ND	ND	ND	ND	ND	ND	3I	no
AM1051	F	18	Manaus	26.04.2022	New case	inconclusive	inconclusive	inconclusive	ND	ND	ND	ND	ND	ND	ND	ND	ND	no
AM1074	F	57	Manaus	17.05.2022	New case	wild type	wild type	wild type	ND	ND	ND	ND	ND	ND	ND	ND	ND	no
AM1085	M	64	Manaus	02.06.2022	Relapse	wild type	wild type	wild type	ND	ND	ND	ND	ND	ND	ND	ND	ND	no
AM1091	F	30	Manaus	09.06.2022	Relapse	wild type	wild type	wild type	ND	ND	ND	ND	ND	ND	ND	ND	ND	no
AM1094	M	72	Manaus	13.06.2022	New case	inconclusive	inconclusive	inconclusive	ND	ND	ND	ND	ND	ND	ND	ND	ND	no
AM1117	M	15	Manaus	07.07.2022	Susp failure	wild type	wild type	wild type	ND	ND	ND	ND	ND	ND	ND	ND	ND	no
AM1148	M	61	Manaus	25.07.2022	Relapse	wild type	Tre53Arg	wild type	ND	ND	ND	ND	ND	ND	ND	ND	ND	yes
AM1149	M	31	Jacunda_PA	25.07.2022	Susp failure	wild type	wild type	wild type	ND	ND	ND	ND	ND	ND	ND	ND	ND	no
AM1155	M	50	Atalaia do Norte	04.08.2022	New case	inconclusive	inconclusive	inconclusive	ND	ND	ND	ND	ND	ND	ND	ND	ND	no
AM1157	F	58	Manaus	08.08.2022	New case	inconclusive	inconclusive	inconclusive	ND	ND	ND	ND	ND	ND	ND	ND	ND	no
AM1159	F	40	Manaus	09.08.2022	New case	inconclusive	inconclusive	inconclusive	ND	ND	ND	ND	ND	ND	ND	ND	ND	no
AM1169	M	44	Manaus	15.08.2022	Susp failure	wild type	wild type	wild type	ND	ND	ND	ND	ND	ND	ND	ND	ND	no
AM1214	M	57	Manaus	29.09.2022	Susp failure	wild type	wild type	wild type	ND	ND	ND	ND	ND	ND	ND	ND	ND	no
AM1216	M	51	Manaus	29.09.2022	New case	wild type	wild type	wild type	ND	ND	ND	ND	ND	ND	ND	ND	ND	no
AM1234	M	37	Manaus	13.10.2022	New case	wild type	wild type	wild type	ND	ND	ND	ND	ND	ND	ND	ND	ND	no
AM1235	M	44	Manaus	18.10.2022	Susp failure	wild type	inconclusive	wild type	ND	ND	ND	ND	ND	ND	ND	ND	ND	no
AM1237	M	26	Manaus	18.10.2022	New case	wild type	wild type	wild type	ND	ND	ND	ND	ND	ND	ND	ND	ND	no
AM1254	M	26	Manaus	27.10.2022	New case	wild type	wild type	wild type	ND	ND	ND	ND	ND	ND	ND	ND	ND	no
AM1259	M	37	Manaus	27.10.2022	New case	wild type	wild type	wild type	ND	ND	ND	ND	ND	ND	ND	ND	ND	no
AM1277	M	48	Manaus	01.12.2022	Susp failure	wild type	wild type	wild type	ND	ND	ND	ND	ND	ND	ND	ND	ND	no
AM1280	M	38	Manaus	07.12.2022	Susp failure	wild type	wild type	wild type	ND	ND	ND	ND	ND	ND	ND	ND	ND	no
AM1283	M	53	Manaus	12.12.2022	Susp failure	wild type	wild type	wild type	ND	ND	ND	ND	ND	ND	ND	ND	ND	no
AM1288	M	35	Manaus	13.12.2022	Susp failure	wild type	inconclusive	wild type	ND	ND	ND	ND	ND	ND	ND	ND	ND	no
AM1298	M	12	Manaus	16.12.2022	Susp failure	inconclusive	inconclusive	wild type	ND	ND	ND	ND	ND	ND	ND	ND	ND	no
AM1318	M	67	Manaus	28.12.2022	Susp failure	inconclusive	inconclusive	inconclusive	ND	ND	ND	ND	ND	ND	ND	ND	ND	no
Legend: ND: not done (No DNA), NA: No amplification. wild type_p: Partial amplification of the gene.
